# Supplementary material for: Many Options, Few Solutions: Over 60 My Snakes Converged on a Few Optimal Venom Formulations
Source: Mol Biol Evol. 2019 May 20;36(9):1964–74. doi: 10.1093/molbev/msz125 (PMC6736290; doi:10.1093/molbev/msz125)
Supplement: msz125_Supplementary_Data [file msz125_supplementary_data.zip]

Archive with 2 entries (2 files):
- Supplementary Table 1.xls
- Supplementary Table 2.xls
