# Supplementary material for: Many Options, Few Solutions: Over 60 My Snakes Converged on a Few Optimal Venom Formulations
Source: Mol Biol Evol. 2019 May 20;36(9):1964–74. doi: 10.1093/molbev/msz125 (PMC6736290; doi:10.1093/molbev/msz125)
Supplement: msz125_Supplementary_Data [file msz125_supplementary_data.zip › Supplementary Table 1.xls]

## Sheet: Supplementary Table 1
species	TFTx	BPP/CNP	CRISP	CTL	GF	KSPI	LAAO	PLA2	SVMP	SVSP	Total	Family	Tech	Author	Ref
Boiga_irregularis	0.67475	0.014	0.03835	0.02271	0.00025	0.001	0	0.0004	0.24854	0	1	Colubridae	Illumina	McGivern et al. (2014)	https://doi.org/10.1186/1471-2164-15-1061
Dispholidus_typus	0.062	0	0.054	0.004	0.001	0.0015	0	0.076	0.7464	0.055	0.9999	Colubridae	Illumina	Pla et al. (2017)	https://doi.org/10.1016/j.bbagen.2017.01.020
Hypsiglena_torquata	0.0007	0.07359	0.16684	0.06176	0.00012	0.00056	0	0	0.68666	0	0.99023	Colubridae	Illumina	McGivern et al. (2014)	https://doi.org/10.1186/1471-2164-15-1061
Opheodrys_aestivus	0.133	0	0	0	0	0	0	0.036	0	0	0.169	Colubridae	Illumina	Hargreaves et al. (2014)	https://doi.org/10.1016/j.toxicon.2014.10.004
Pantherophis_guttatus	0.01	0	0.022	0	0	0	0	0.129	0	0	0.161	Colubridae	Illumina	Hargreaves et al. (2014)	https://doi.org/10.1016/j.toxicon.2014.10.004
Phalotris_mertensi	0.018	0.0014	0.0033	0.216	0.0004	0.439	0.023	0	0.2204	0.0022	0.9237	Colubridae	ABI 3100	Campos et al. (2016)	https://doi.org/10.1093/gbe/evw149
Philodryas_olfersii	0	0.224	0.104	0.058	0	0	0	0	0.524	0.089	0.999	Colubridae	ABI 3100	Ching et al. (2006)	https://doi.org/10.1016/j.febslet.2006.07.010
Thamnodynastes_strigatus	0.002	0	0.019	0.054	0	0	0	0	0.844	0.007	0.926	Colubridae	ABI 3100	Ching et al. (2011)	https://dx.doi.org/10.1021/pr200876c
Bungarus_flaviceps	0.3929	0	0.0044	0.0044	0	0.2406	0	0.3532	0	0	0.9955	Elapidae	ABI PRISM	Siang et al. (2010)	https://dx.doi.org/10.1186/1471-2199-11-24
Bungarus_multicinctus	0.647	0	0.007	0.038	0.002	0.106	0.001	0.174	0	0.001	0.976	Elapidae	ABI 3100	Jiang et al. (2011)	https://doi.org/10.1186/1471-2164-12-1
Drysdalia_coronoides	0.86	0	0.028	0	0.014	0	0	0.0024	0	0.092	0.9964	Elapidae	ABI PRISM	Chatrath et al. (2011)	https://dx.doi.org/10.1021/pr1008916
Micrurus_altirostris	0.864	0	0	0.013	0	0.038	0	0.049	0.006	0	0.97	Elapidae	ABI 3100	Correa-Netto et al. (2011)	https://doi.org/10.1016/j.jprot.2011.04.003
Micrurus_corallinus	0.203	0.2953	0	0.067	0.0183	0.0015	0.0084	0.3768	0.021	0.001	0.9923	Elapidae	Illumina	Aird et al. (2017)	https://dx.doi.org/10.3390/toxins9060187
Micrurus_fulvius	0.2516	0	0	0.00799	0.016	0.02154	0.0088	0.64947	0.02947	0	0.98487	Elapidae	Illumina	Margres et al. (2013)	https://doi.org/10.1186/1471-2164-14-531
Micrurus_lemniscatus	0.6722	0.002	0.0024	0.0048	0.0142	0.0715	0.0073	0.172	0.0112	0.001	0.9586	Elapidae	Illumina	Aird et al. (2017)	https://dx.doi.org/10.3390/toxins9060187
Micrurus_spixii	0.6264	0	0	0	0	0	0	0.3639	0	0	0.9903	Elapidae	Illumina	Aird et al. (2017)	https://dx.doi.org/10.3390/toxins9060187
Micrurus_surinamensis	0.6024	0.0267	0	0.0034	0.0788	0.0107	0	0.2623	0.0014	0	0.9857	Elapidae	Illumina	Aird et al. (2017)	https://dx.doi.org/10.3390/toxins9060187
Naja_atra	0.958	0	0.007	0.006	0.001	0.001	0.001	0.012	0.004	0	0.99	Elapidae	ABI 3100	Jiang et al. (2011)	https://doi.org/10.1186/1471-2164-12-1
Naja_kaouthia	0.82	0	0	0.005	0.003	0.001	0.002	0.136	0.011	0	0.978	Elapidae	Illumina	Xu et al. (2017)	https://doi.org/10.1016/j.jprot.2017.02.018
Ophiophagus_hannah	0.43	0	0.087	0	0.008	0.01	0.057	0.04	0.244	0.007	0.883	Elapidae	Illumina	Tan et al. (2015)	https://dx.doi.org/10.1186/s12864-015-1828-2
Pseudonaja_textilis	0.10633	0	0.03846	0	0.00452	0.0181	0	0.18778	0	0.42534	0.78053	Elapidae	Roche GS FLX	Reeks et al. (2016)	https://doi.org/10.1016/j.jprot.2015.11.019
Agkistrodon_piscivorus	0	0.0457	0	0.0608	0	0	0	0.3896	0.349	0.083	0.9281	Viperidae	Illumina	Aronow (2018)	https://search.proquest.com/openview/2997dede40d17e51e7dabfd03d9762df/1?pq-origsite=gscholar&cbl=18750&diss=y
Atropoides_picadoi	0.004	0.164	0.026	0.048	0.006	0.0001	0.031	0.023	0.561	0.109	0.9721	Viperidae	Roche GS FLX	Durban et al. (2011)	https://doi.org/10.1186/1471-2164-12-259
Bothriechis_lateralis	0.016	0.236	0.032	0.031	0.018	0.0002	0.034	0.03	0.449	0.104	0.9502	Viperidae	Roche GS FLX	Durban et al. (2011)	https://doi.org/10.1186/1471-2164-12-259
Bothriechis_schlegelii	0.036	0.153	0.036	0.002	0.049	0.0012	0.032	0.092	0.263	0.205	0.8692	Viperidae	Roche GS FLX	Durban et al. (2011)	https://doi.org/10.1186/1471-2164-12-259
Bothrops_alternatus	0	0.118	0.022	0.165	0.025	0	0.018	0.014	0.585	0.051	0.998	Viperidae	MegaBACE (GE)	Pereira de Paula et al. (2014)	https://doi.org/10.1016/j.cbd.2014.09.001
Bothrops_asper	0.008	0.15	0.008	0.01	0	0.0003	0.042	0.178	0.416	0.134	0.9463	Viperidae	Roche GS FLX	Durban et al. (2011)	https://doi.org/10.1186/1471-2164-12-259
Bothrops_atrox	0	0.071	0.005	0.048	0.01	0	0.014	0.146	0.616	0.082	0.992	Viperidae	MegaBACE (GE)	Neiva et al. (2009)	https://doi.org/10.1016/j.toxicon.2009.01.006
Bothrops_colombiensis	0	0.01	0.02	0.04	0.02	0	0.02	0.3	0.37	0.12	0.9	Viperidae	ABI 3730	Suntravat et al. (2016)	https://doi.org/10.1186/s12867-016-0059-7
Bothrops_insularis	0	0.158	0.015	0.142	0.051	0	0.035	0.054	0.432	0.112	0.999	Viperidae	ABI 3100	Valente et al. (2009)	https://doi.org/10.1016/j.jprot.2009.01.001
Bothrops_jararaca	0	0.0425	0.004	0.1365	0.029	0.002	0.0405	0.036	0.436	0.261	0.9875	Viperidae	Roche GS FLX	Goncalves-Machado et al. (2016)	https://doi.org/10.1016/j.jprot.2015.04.029
Bothrops_jararacussu	0	0.01695	0.0339	0.08475	0	0	0.01695	0.5629	0.2582	0.01695	0.9906	Viperidae	ABI 3100	Kashima et al. (2004)	https://doi.org/10.1016/j.biochi.2004.02.002
Bothrops_moojeni	0.0006	0.0095	0.0057	0.0267	0	0.0044	0.0127	0.0902	0.4663	0.2618	0.8779	Viperidae	Illumina	Amorim et al. (2017)	https://doi.org/10.1016/j.toxicon.2017.10.025
Bothrops_neuwiedi	0	0.174	0.007	0.086	0.0036	0	0.029	0.264	0.36	0.053	0.9766	Viperidae	MegaBACE (GE)	Rodigues et al. (2012)	https://doi.org/10.1016/j.jprot.2012.03.028
Cerrophidion_godmani	0.006	0.083	0.026	0.002	0.006	0	0.055	0.079	0.422	0.281	0.96	Viperidae	Roche GS FLX	Durban et al. (2011)	https://doi.org/10.1186/1471-2164-12-259
Crotalus_adamanteus	0	0.00726	0.01317	0.22155	0.00023	0.00054	0.05309	0.0781	0.2441	0.19979	0.81783	Viperidae	Illumina	Rokyta et al. (2012)	https://doi.org/10.1186/1471-2164-13-312
Crotalus_durissus	0	0	0	0	0.04	0	0	0.88	0.03	0.025	0.975	Viperidae	MegaBACE (GE)	Boldrini-Franca et al. (2009)	https://doi.org/10.1016/j.biochi.2009.02.001
Crotalus_horridus	0	0.12519	0.00775	0.00213	0.02285	0.00119	0.01106	0.22772	0.00111	0.58229	0.98129	Viperidae	Illumina	Rokyta et al. (2013)	https://doi.org/10.1186/1471-2164-14-394
Crotalus_simus	0.127	0.134	0	0.024	0	0.0015	0.038	0.121	0.065	0.281	0.7915	Viperidae	Roche GS FLX	Durban et al. (2011)	https://doi.org/10.1186/1471-2164-12-259
Crotalus_scutulatus	0	0.20121	0.00481	0.16943	0.02	0.00021	0.00925	0.18171	0.14363	0.11692	0.84717	Viperidae	Illumina	Strickland et al. (2018)	https://dx.doi.org/10.3390/toxins10040135
Gloydius_intermedius	0	0.049	0.049	0.049	0.146	0	0.024	0.122	0.17	0.22	0.829	Viperidae	MegaBACE (GE)	Yang et al. (2015)	https://doi.org/10.1016/j.toxicon.2015.08.010
Lachesis_muta	0.016	0.732	0	0.058	0.003	0	0.037	0.047	0.059	0.035	0.987	Viperidae	ABI 3100	Lnacio et al. (2007)	https://doi.org/10.1534/genetics.106.056515
Ovophis_okinavensis	0	0	0	0.00579	8e-05	0	0.00623	0.00647	0.0422	0.86176	0.92253	Viperidae	Illumina	Aird et al. (2013)	https://doi.org/10.1186/1471-2164-14-790
Protobothrops_elegans	0	0.014	1e-05	0.002	0.006	0	0.005	0.771	0.081	0.104	0.98301	Viperidae	Illumina	Aird et al. (2015)	https://doi.org/10.1186/s12864-015-1832-6
Protobothrops_mucrosquamatus	0	0	0.01018	0.01018	0.00647	0	0.012	0.25746	0.39966	0.28076	0.97671	Viperidae	Illumina	Aird et al. (2017)	https://doi.org/10.1093/gbe/evx199
Protobothrops_flavoviridis	0	0	0.03854	0.15356	0.0096	0	0.09071	0.32136	0.26975	0.11054	0.99406	Viperidae	Illumina	Aird et al. (2013)	https://doi.org/10.1186/1471-2164-14-790
Sistrurus_catenatus	0.0083	0.0028	0.0667	0.0139	0.0667	0	0.0361	0.2806	0.1222	0.375	0.9723	Viperidae	ABI 3100	Pahari et al. (2007)	https://doi.org/10.1186/1471-2199-8-115
Bitis_gabonica	0	0.01813	0	0.07591	0.03626	0.09064	0.05665	0.05665	0.37729	0.14729	0.85882	Viperidae	Beckman Coulter	Francischetti et al. (2004)	https://doi.org/10.1016/j.gene.2004.03.024
Echis_carinatus	0	0	0.01934	0.17602	0.0058	0.00193	0.01161	0.08317	0.64603	0.04836	0.99226	Viperidae	ABI 3730	Casewell et al. (2009)	https://doi.org/10.1186/1471-2164-10-564
Echis_coloratus	0	0	0.05426	0.10543	0.0062	0	0.04031	0.05426	0.68527	0.04496	0.99069	Viperidae	ABI 3730	Casewell et al. (2009)	https://doi.org/10.1186/1471-2164-10-564
Echis_ocellatus	0	0	0.00297	0.10979	0.02671	0.00193	0.01187	0.08605	0.73591	0.02374	0.99897	Viperidae	ABI 3730	Casewell et al. (2009)	https://doi.org/10.1186/1471-2164-10-564
Echis_pyramidum	0	0	0	0.24011	0.00582	0	0.02639	0.2058	0.5	0.01979	0.99791	Viperidae	ABI 3730	Casewell et al. (2009)	https://doi.org/10.1186/1471-2164-10-564
