# Supplementary material for: Many Options, Few Solutions: Over 60 My Snakes Converged on a Few Optimal Venom Formulations
Source: Mol Biol Evol. 2019 May 20;36(9):1964–74. doi: 10.1093/molbev/msz125 (PMC6736290; doi:10.1093/molbev/msz125)
Supplement: msz125_Supplementary_Data [file msz125_supplementary_data.zip › Supplementary Table 2.xls]

## Sheet: Supplementary Table 2
k	k'	deltaK	c	k'conv	k'nonconv
8	7	1	2	1	6
8	6	2	3	1	5
7	6	1	2	1	5
9	7	2	4	2	5
9	5	4	8	4	1
10	7	3	6	3	4
9	8	1	2	1	7
9	8	1	2	1	7
10	8	2	4	2	6
7	5	2	3	1	4
10	6	4	8	4	2
8	6	2	4	2	4
9	5	4	8	4	1
6	4	2	4	2	2
9	7	2	4	2	5
10	7	3	5	2	5
8	6	2	4	2	4
9	6	3	5	2	4
8	6	2	3	1	5
9	8	1	2	1	7
8	6	2	4	2	4
9	7	2	3	1	6
9	7	2	4	2	5
8	7	1	2	1	6
8	5	3	5	2	3
6	5	1	2	1	4
8	7	1	2	1	6
10	9	1	2	1	8
8	6	2	4	2	4
7	5	2	3	1	4
7	6	1	2	1	5
9	7	2	4	2	5
8	6	2	4	2	4
10	5	5	8	3	2
7	6	1	2	1	5
9	7	2	4	2	5
8	7	1	2	1	6
9	8	1	2	1	7
9	7	2	4	2	5
9	7	2	4	2	5
8	5	3	5	2	3
10	9	1	2	1	8
10	6	4	7	3	3
7	4	3	5	2	2
8	7	1	2	1	6
9	6	3	5	2	4
9	8	1	2	1	7
8	6	2	4	2	4
10	8	2	4	2	6
8	6	2	3	1	5
9	7	2	4	2	5
7	5	2	4	2	3
9	7	2	4	2	5
8	7	1	2	1	6
8	7	1	2	1	6
7	6	1	2	1	5
11	7	4	7	3	4
6	5	1	2	1	4
9	8	1	2	1	7
11	7	4	8	4	3
10	8	2	3	1	7
10	7	3	5	2	5
7	6	1	2	1	5
8	7	1	2	1	6
9	7	2	4	2	5
9	7	2	4	2	5
8	6	2	4	2	4
8	6	2	4	2	4
9	8	1	2	1	7
10	5	5	9	4	1
6	6	0	0	0	6
8	7	1	2	1	6
9	7	2	4	2	5
8	6	2	4	2	4
8	6	2	4	2	4
10	7	3	5	2	5
7	7	0	0	0	7
7	5	2	4	2	3
10	7	3	5	2	5
10	8	2	4	2	6
9	7	2	4	2	5
10	6	4	7	3	3
9	6	3	5	2	4
9	8	1	2	1	7
8	6	2	4	2	4
8	7	1	2	1	6
7	6	1	2	1	5
8	6	2	3	1	5
8	7	1	2	1	6
9	6	3	5	2	4
8	6	2	4	2	4
9	6	3	5	2	4
8	7	1	2	1	6
9	5	4	7	3	2
11	9	2	4	2	7
8	7	1	2	1	6
9	7	2	3	1	6
9	7	2	4	2	5
9	7	2	4	2	5
4	3	1	2	1	2
9	8	1	2	1	7
8	7	1	2	1	6
8	7	1	2	1	6
6	6	0	0	0	6
8	6	2	4	2	4
10	8	2	4	2	6
9	6	3	6	3	3
8	7	1	2	1	6
9	9	0	0	0	9
11	9	2	4	2	7
8	6	2	4	2	4
10	8	2	4	2	6
8	7	1	2	1	6
7	7	0	0	0	7
8	6	2	4	2	4
9	8	1	2	1	7
9	6	3	5	2	4
10	8	2	3	1	7
7	5	2	4	2	3
8	7	1	2	1	6
7	6	1	2	1	5
9	6	3	6	3	3
9	6	3	6	3	3
9	7	2	4	2	5
8	6	2	3	1	5
8	5	3	5	2	3
10	10	0	0	0	10
10	8	2	4	2	6
9	6	3	5	2	4
8	6	2	3	1	5
9	5	4	7	3	2
10	8	2	4	2	6
9	5	4	6	2	3
9	6	3	5	2	4
10	7	3	6	3	4
6	5	1	2	1	4
9	7	2	4	2	5
7	6	1	2	1	5
10	8	2	4	2	6
9	8	1	2	1	7
8	8	0	0	0	8
7	5	2	4	2	3
10	7	3	5	2	5
10	7	3	5	2	5
7	6	1	2	1	5
9	8	1	2	1	7
9	6	3	6	3	3
6	4	2	3	1	3
10	9	1	2	1	8
12	8	4	7	3	5
9	7	2	4	2	5
7	5	2	4	2	3
6	5	1	2	1	4
7	5	2	4	2	3
9	5	4	7	3	2
9	6	3	5	2	4
8	6	2	4	2	4
7	6	1	2	1	5
9	8	1	2	1	7
8	7	1	2	1	6
7	6	1	2	1	5
8	8	0	0	0	8
9	6	3	5	2	4
10	8	2	4	2	6
10	7	3	5	2	5
10	7	3	5	2	5
8	6	2	4	2	4
10	6	4	8	4	2
7	5	2	4	2	3
8	6	2	3	1	5
7	5	2	4	2	3
7	5	2	4	2	3
8	6	2	4	2	4
7	6	1	2	1	5
9	5	4	7	3	2
9	7	2	4	2	5
8	6	2	4	2	4
9	8	1	2	1	7
12	9	3	5	2	7
7	6	1	2	1	5
8	6	2	4	2	4
9	8	1	2	1	7
9	8	1	2	1	7
10	7	3	5	2	5
8	6	2	4	2	4
9	7	2	4	2	5
8	7	1	2	1	6
9	7	2	3	1	6
9	7	2	4	2	5
8	6	2	3	1	5
8	8	0	0	0	8
8	7	1	2	1	6
7	6	1	2	1	5
7	7	0	0	0	7
6	5	1	2	1	4
8	6	2	4	2	4
8	6	2	4	2	4
10	7	3	5	2	5
9	5	4	7	3	2
8	5	3	5	2	3
7	5	2	3	1	4
10	7	3	5	2	5
6	4	2	3	1	3
8	7	1	2	1	6
9	8	1	2	1	7
9	7	2	3	1	6
9	8	1	2	1	7
9	7	2	4	2	5
10	8	2	4	2	6
9	8	1	2	1	7
8	7	1	2	1	6
8	6	2	3	1	5
8	7	1	2	1	6
9	7	2	4	2	5
8	5	3	5	2	3
8	7	1	2	1	6
9	6	3	6	3	3
8	7	1	2	1	6
9	6	3	6	3	3
8	7	1	2	1	6
9	7	2	3	1	6
8	6	2	4	2	4
10	9	1	2	1	8
8	5	3	6	3	2
9	6	3	5	2	4
8	6	2	4	2	4
10	7	3	6	3	4
8	6	2	4	2	4
9	7	2	4	2	5
8	7	1	2	1	6
9	9	0	0	0	9
8	7	1	2	1	6
10	8	2	4	2	6
12	10	2	3	1	9
8	6	2	4	2	4
9	6	3	5	2	4
8	6	2	4	2	4
8	5	3	5	2	3
8	6	2	4	2	4
9	7	2	4	2	5
9	7	2	4	2	5
8	7	1	2	1	6
6	6	0	0	0	6
8	5	3	5	2	3
9	7	2	3	1	6
9	9	0	0	0	9
10	8	2	4	2	6
7	6	1	2	1	5
8	6	2	4	2	4
8	6	2	3	1	5
8	6	2	4	2	4
6	6	0	0	0	6
10	8	2	3	1	7
10	6	4	7	3	3
10	8	2	4	2	6
7	6	1	2	1	5
9	8	1	2	1	7
8	6	2	4	2	4
11	7	4	7	3	4
8	6	2	3	1	5
7	6	1	2	1	5
9	5	4	7	3	2
9	6	3	5	2	4
8	6	2	4	2	4
8	8	0	0	0	8
9	6	3	5	2	4
10	9	1	2	1	8
8	6	2	4	2	4
7	5	2	4	2	3
9	8	1	2	1	7
8	5	3	6	3	2
10	8	2	3	1	7
12	6	6	11	5	1
9	8	1	2	1	7
8	7	1	2	1	6
9	7	2	4	2	5
9	6	3	5	2	4
7	6	1	2	1	5
8	7	1	2	1	6
8	7	1	2	1	6
7	5	2	3	1	4
9	6	3	5	2	4
8	6	2	3	1	5
11	7	4	8	4	3
8	7	1	2	1	6
10	8	2	4	2	6
7	6	1	2	1	5
9	7	2	3	1	6
10	6	4	8	4	2
9	6	3	5	2	4
9	7	2	4	2	5
9	7	2	4	2	5
8	5	3	4	1	4
9	8	1	2	1	7
11	10	1	2	1	9
9	4	5	7	2	2
9	7	2	4	2	5
9	5	4	7	3	2
7	7	0	0	0	7
7	5	2	3	1	4
10	6	4	6	2	4
7	5	2	3	1	4
7	5	2	3	1	4
7	7	0	0	0	7
9	7	2	4	2	5
9	7	2	4	2	5
10	6	4	7	3	3
9	7	2	3	1	6
9	8	1	2	1	7
9	7	2	3	1	6
7	7	0	0	0	7
9	5	4	7	3	2
6	4	2	4	2	2
9	5	4	7	3	2
8	7	1	2	1	6
9	6	3	5	2	4
7	5	2	4	2	3
10	7	3	6	3	4
9	7	2	4	2	5
8	6	2	4	2	4
10	6	4	7	3	3
10	8	2	4	2	6
11	7	4	7	3	4
7	6	1	2	1	5
7	5	2	4	2	3
8	8	0	0	0	8
9	6	3	6	3	3
9	7	2	4	2	5
10	8	2	4	2	6
8	7	1	2	1	6
9	5	4	7	3	2
8	6	2	3	1	5
10	6	4	8	4	2
8	7	1	2	1	6
9	8	1	2	1	7
8	6	2	4	2	4
8	7	1	2	1	6
9	6	3	6	3	3
9	7	2	4	2	5
9	7	2	4	2	5
8	6	2	4	2	4
9	6	3	5	2	4
9	7	2	3	1	6
8	7	1	2	1	6
10	8	2	4	2	6
7	5	2	4	2	3
6	6	0	0	0	6
8	7	1	2	1	6
8	5	3	5	2	3
9	8	1	2	1	7
9	6	3	5	2	4
9	5	4	7	3	2
11	7	4	7	3	4
10	7	3	5	2	5
9	8	1	2	1	7
8	6	2	3	1	5
7	7	0	0	0	7
11	8	3	5	2	6
8	5	3	5	2	3
10	7	3	5	2	5
8	7	1	2	1	6
9	7	2	4	2	5
7	7	0	0	0	7
8	6	2	4	2	4
9	7	2	4	2	5
9	7	2	3	1	6
10	7	3	5	2	5
9	7	2	4	2	5
7	5	2	4	2	3
8	5	3	5	2	3
7	6	1	2	1	5
10	7	3	5	2	5
7	5	2	4	2	3
9	7	2	4	2	5
8	5	3	5	2	3
9	8	1	2	1	7
9	8	1	2	1	7
6	5	1	2	1	4
8	5	3	6	3	2
7	5	2	4	2	3
6	5	1	2	1	4
9	7	2	4	2	5
8	7	1	2	1	6
9	6	3	5	2	4
10	7	3	5	2	5
8	6	2	4	2	4
9	8	1	2	1	7
8	6	2	4	2	4
7	7	0	0	0	7
9	7	2	4	2	5
8	6	2	4	2	4
9	6	3	4	1	5
7	4	3	5	2	2
6	5	1	2	1	4
9	9	0	0	0	9
7	6	1	2	1	5
8	4	4	7	3	1
9	7	2	4	2	5
7	5	2	3	1	4
9	8	1	2	1	7
9	6	3	5	2	4
8	7	1	2	1	6
9	9	0	0	0	9
8	5	3	6	3	2
8	7	1	2	1	6
9	6	3	4	1	5
10	9	1	2	1	8
8	6	2	4	2	4
10	8	2	4	2	6
9	5	4	8	4	1
12	8	4	7	3	5
9	7	2	4	2	5
10	7	3	5	2	5
9	7	2	4	2	5
10	8	2	4	2	6
10	7	3	5	2	5
7	6	1	2	1	5
10	8	2	4	2	6
11	9	2	4	2	7
9	7	2	4	2	5
10	8	2	4	2	6
7	5	2	4	2	3
8	7	1	2	1	6
8	6	2	4	2	4
9	7	2	4	2	5
9	8	1	2	1	7
8	6	2	4	2	4
9	7	2	4	2	5
7	5	2	4	2	3
10	8	2	4	2	6
8	6	2	4	2	4
9	6	3	5	2	4
8	6	2	4	2	4
10	6	4	7	3	3
7	6	1	2	1	5
7	7	0	0	0	7
10	9	1	2	1	8
10	8	2	4	2	6
7	5	2	4	2	3
8	7	1	2	1	6
9	7	2	3	1	6
9	9	0	0	0	9
7	5	2	4	2	3
5	5	0	0	0	5
9	7	2	4	2	5
8	7	1	2	1	6
6	4	2	4	2	2
7	6	1	2	1	5
9	5	4	7	3	2
8	6	2	3	1	5
9	7	2	4	2	5
9	7	2	4	2	5
9	7	2	4	2	5
8	6	2	4	2	4
12	8	4	7	3	5
9	5	4	7	3	2
8	6	2	4	2	4
6	4	2	4	2	2
8	7	1	2	1	6
8	6	2	4	2	4
9	6	3	5	2	4
10	6	4	7	3	3
7	5	2	4	2	3
8	7	1	2	1	6
8	6	2	4	2	4
10	8	2	4	2	6
8	5	3	5	2	3
9	6	3	5	2	4
10	8	2	4	2	6
8	7	1	2	1	6
10	6	4	8	4	2
10	8	2	4	2	6
6	5	1	2	1	4
10	6	4	7	3	3
10	8	2	4	2	6
8	7	1	2	1	6
8	7	1	2	1	6
10	6	4	7	3	3
11	7	4	8	4	3
9	7	2	4	2	5
6	5	1	2	1	4
8	7	1	2	1	6
7	6	1	2	1	5
6	4	2	4	2	2
9	7	2	4	2	5
7	7	0	0	0	7
9	7	2	4	2	5
9	4	5	7	2	2
8	7	1	2	1	6
8	8	0	0	0	8
9	6	3	6	3	3
10	8	2	3	1	7
10	8	2	4	2	6
8	5	3	5	2	3
10	7	3	5	2	5
8	6	2	4	2	4
10	8	2	4	2	6
8	6	2	4	2	4
9	8	1	2	1	7
10	6	4	7	3	3
